# Supplementary material for: Coinfection of Cage-Cultured Spotted Sea Bass (Lateolabrax maculatus) with Vibrio harveyi and Photobacterium damselae subsp. piscicida Associated with Skin Ulcer
Source: Microorganisms. 2024 Feb 29;12(3):503. doi: 10.3390/microorganisms12030503 (PMC10975084; doi:10.3390/microorganisms12030503)
Supplement: Supplementary file 1 [file microorganisms-12-00503-s001.zip]

Archive with 1 entries (1 files):
- microorganisms-2878953-supplementary.pdf
